# Supplementary material for: Dynamin-Like Proteins of Endocytosis in Plants Are Coopted by Potyviruses To Enhance Virus Infection
Source: J Virol. 2018 Nov 12;92(23):e01320-18. doi: 10.1128/JVI.01320-18 (PMC6232491; doi:10.1128/JVI.01320-18)
Supplement: Supplemental file 1 [file zjv023184041sd1.xlsx]

## Sheet: Band i
Table S1. The effective peptide data obtained from purified SMV virions revealed by LC-MS/MS assay.
Note: Purified SMV virions were subjected to SDS-PAGE. Separated proteins were visulized as blue protein bands by Coomassie blue staining . Pages 1 through 5 are for pepetide data from protein bands i through v, respectively.
Protein	Protein Description	Sequence	Sequence Tagged	Enzymatic	Peptide Start	Peptide End	Variable Modification	Precursor Charge(s)	Confidence	Validation	Decoy	Starred
BAA13653.1	virus coat protein OS=Soybean mosaic virus	LFGLDGNISTN	NH2-LFGLDGNISTN-COOH	FALSE	229	240		2	9.80392	Not Validated	0	FALSE
BAA13653.1	virus coat protein OS=Soybean mosaic virus	NSESPYMPR	NH2-NSESPYMPR-COOH	TRUE	172	181		2	100	Doubtful	0	FALSE
BAA13653.1	virus coat protein OS=Soybean mosaic virus	SDAAEAYIEMR	NH2-SDAAEAYIEMR-COOH	FALSE	161	172		2, 3	97.9592	Not Validated	0	FALSE
BAA13653.1	virus coat protein OS=Soybean mosaic virus	MDGEEQIEYPLKPIVENAKPTLR	NH2-M<ox>DGEEQIEYPLKPIVENAKPTLR-COOH	FALSE	132	155	Oxidation of M (1)	4	100	Doubtful	0	FALSE
BAA13653.1	virus coat protein OS=Soybean mosaic virus	PNQVDLFNTR	NH2-PNQVDLFNTR-COOH	FALSE	72	82		2	100	Doubtful	0	FALSE
BAA13653.1	virus coat protein OS=Soybean mosaic virus	QIMHHFSDAAEAYIEMR	pyro-QIMHHFSDAAEAYIEM<ox>R-COOH	TRUE	155	172	Oxidation of M (16), Pyrolidone from Q (1)	3	100	Doubtful	0	FALSE
BAA13653.1	virus coat protein OS=Soybean mosaic virus	QVDLFNTR	NH2-QVDLFNTR-COOH	FALSE	74	82		2	100	Doubtful	0	FALSE
BAA13653.1	virus coat protein OS=Soybean mosaic virus	EAWYNAVK	NH2-EAWYNAVK-COOH	FALSE	88	96		2	100	Doubtful	0	FALSE
BAA13653.1	virus coat protein OS=Soybean mosaic virus	YAFDFYEVTSK	NH2-YAFDFYEVTSK-COOH	TRUE	195	206		2, 3	100	Doubtful	0	FALSE
BAA13653.1	virus coat protein OS=Soybean mosaic virus	AAALSGVNNK	NH2-AAALSGVNNK-COOH	TRUE	219	229		2	100	Doubtful	0	FALSE
BAA13653.1	virus coat protein OS=Soybean mosaic virus	QIMHHFSDAAEAYIEMR	NH2-QIMHHFSDAAEAYIEMR-COOH	TRUE	155	172		3, 4	100	Doubtful	0	FALSE
BAA13653.1	virus coat protein OS=Soybean mosaic virus	MNLPMVEGK	NH2-M<ox>NLPMVEGK-COOH	TRUE	51	60	Oxidation of M (1)	2	100	Doubtful	0	FALSE
BAA13653.1	virus coat protein OS=Soybean mosaic virus	MNLPMVEGK	NH2-MNLPM<ox>VEGK-COOH	TRUE	51	60	Oxidation of M (5)	2	100	Doubtful	0	FALSE
BAA13653.1	virus coat protein OS=Soybean mosaic virus	ISTNSENTER	NH2-ISTNSENTER-COOH	FALSE	236	246		2	100	Doubtful	0	FALSE
BAA13653.1	virus coat protein OS=Soybean mosaic virus	QIMHHFSDAAEAYIEMR	NH2-QIM<ox>HHFSDAAEAYIEMR-COOH	TRUE	155	172	Oxidation of M (3)	2, 3, 4	100	Doubtful	0	FALSE
BAA13653.1	virus coat protein OS=Soybean mosaic virus	FSDAAEAYIEMR	NH2-FSDAAEAYIEMR-COOH	FALSE	160	172		2, 3	100	Doubtful	0	FALSE
BAA13653.1	virus coat protein OS=Soybean mosaic virus	HFSDAAEAYIEMR	NH2-HFSDAAEAYIEM<ox>R-COOH	FALSE	159	172	Oxidation of M (12)	3	100	Doubtful	0	FALSE
BAA13653.1	virus coat protein OS=Soybean mosaic virus	SESPYMPR	NH2-SESPYM<ox>PR-COOH	FALSE	173	181	Oxidation of M (6)	2	100	Doubtful	0	FALSE
BAA13653.1	virus coat protein OS=Soybean mosaic virus	EAIAQMKAAALSGVNNK	pyro-EAIAQM<ox>KAAALSGVNNK-COOH	TRUE	212	229	Oxidation of M (6), Pyrolidone from E (1)	3	100	Doubtful	0	FALSE
BAA13653.1	virus coat protein OS=Soybean mosaic virus	HHFSDAAEAYIEMR	NH2-HHFSDAAEAYIEMR-COOH	FALSE	158	172		3	77.7778	Not Validated	0	FALSE
BAA13653.1	virus coat protein OS=Soybean mosaic virus	TQFEAWYNAVK	NH2-TQFEAWYNAVK-COOH	TRUE	85	96		2, 3	100	Doubtful	0	FALSE
BAA13653.1	virus coat protein OS=Soybean mosaic virus	NSESPYMPR	NH2-NSESPYM<ox>PR-COOH	TRUE	172	181	Oxidation of M (7)	2	100	Doubtful	0	FALSE
BAA13653.1	virus coat protein OS=Soybean mosaic virus	KMNLPMVEGK	NH2-KMNLPMVEGK-COOH	TRUE	50	60		2	100	Doubtful	0	FALSE
BAA13653.1	virus coat protein OS=Soybean mosaic virus	SDAAEAYIEMR	NH2-SDAAEAYIEM<ox>R-COOH	FALSE	161	172	Oxidation of M (10)	2	100	Doubtful	0	FALSE
BAA13653.1	virus coat protein OS=Soybean mosaic virus	HHFSDAAEAYIEMR	NH2-HHFSDAAEAYIEM<ox>R-COOH	FALSE	158	172	Oxidation of M (13)	3	100	Doubtful	0	FALSE
BAA13653.1	virus coat protein OS=Soybean mosaic virus	FSDAAEAYIEMR	NH2-FSDAAEAYIEM<ox>R-COOH	FALSE	160	172	Oxidation of M (11)	2, 3	100	Doubtful	0	FALSE
BAA13653.1	virus coat protein OS=Soybean mosaic virus	KMNLPMVEGK	NH2-KM<ox>NLPMVEGK-COOH	TRUE	50	60	Oxidation of M (2)	2	100	Doubtful	0	FALSE
BAA13653.1	virus coat protein OS=Soybean mosaic virus	KMNLPMVEGK	NH2-KMNLPM<ox>VEGK-COOH	TRUE	50	60	Oxidation of M (6)	2	77.7778	Not Validated	0	FALSE
BAA13653.1	virus coat protein OS=Soybean mosaic virus	LFGLDGNISTNSENTER	NH2-LFGLDGNISTNSENTER-COOH	TRUE	229	246		2, 3	100	Doubtful	0	FALSE
BAA13653.1	virus coat protein OS=Soybean mosaic virus	QVDLFNTR	pyro-QVDLFNTR-COOH	FALSE	74	82	Pyrolidone from Q (1)	2	100	Doubtful	0	FALSE
BAA13653.1	virus coat protein OS=Soybean mosaic virus	QIMHHFSDAAEAYIEMR	NH2-QIM<ox>HHFSDAAEAYIEM<ox>R-COOH	TRUE	155	172	Oxidation of M (16, 3)	3, 4	100	Doubtful	0	FALSE
BAA13653.1	virus coat protein OS=Soybean mosaic virus	MDGEEQIEYPLKPIVENAKPTLR	NH2-MDGEEQIEYPLKPIVENAKPTLR-COOH	FALSE	132	155		4	100	Doubtful	0	FALSE
BAA13653.1	virus coat protein OS=Soybean mosaic virus	HFSDAAEAYIEMR	NH2-HFSDAAEAYIEMR-COOH	FALSE	159	172		2, 3	100	Doubtful	0	FALSE
BAA13653.1	virus coat protein OS=Soybean mosaic virus	KMNLPMVEGK	NH2-KM<ox>NLPM<ox>VEGK-COOH	TRUE	50	60	Oxidation of M (2, 6)	2	100	Doubtful	0	FALSE
BAA13653.1	virus coat protein OS=Soybean mosaic virus	PIVENAKPTLR	NH2-PIVENAKPTLR-COOH	FALSE	144	155		3	100	Doubtful	0	FALSE
BAA13653.1	virus coat protein OS=Soybean mosaic virus	MNLPMVEGK	NH2-MNLPMVEGK-COOH	TRUE	51	60		2	100	Doubtful	0	FALSE
BAA13653.1	virus coat protein OS=Soybean mosaic virus	IILSLDHLLEYKPN	NH2-IILSLDHLLEYKPN-COOH	FALSE	60	74		2, 3	100	Doubtful	0	FALSE
BAA13653.1	virus coat protein OS=Soybean mosaic virus	TQFEAWYN	NH2-TQFEAWYN-COOH	FALSE	85	93		2	97.8723	Not Validated	0	FALSE
BAA13653.1	virus coat protein OS=Soybean mosaic virus	MNLPMVEGK	NH2-M<ox>NLPM<ox>VEGK-COOH	TRUE	51	60	Oxidation of M (1, 5)	2	100	Doubtful	0	FALSE
BAA13653.1	virus coat protein OS=Soybean mosaic virus	QIMHHFSDAAEAYIEMR	NH2-QIMHHFSDAAEAYIEM<ox>R-COOH	TRUE	155	172	Oxidation of M (16)	3, 4	100	Doubtful	0	FALSE

## Sheet: Band ii
Protein	Protein Description	Sequence	Sequence Tagged	Peptide Start	Peptide End	Precursor Charge(s)	#Validated Spectra	Confidence	Validation	Decoy	Starred
BAA13653.1	virus coat protein OS=Soybean mosaic virus	LFGLDGNISTN	NH2-LFGLDGNISTN-COOH	229	240	2	0	83.3333	Not Validated	0	FALSE
BAA13653.1	virus coat protein OS=Soybean mosaic virus	NSESPYMPR	NH2-NSESPYMPR-COOH	172	181	2	13	100	Doubtful	0	FALSE
BAA13653.1	virus coat protein OS=Soybean mosaic virus	MDGEEQIEYPLKPIVENAKPTLR	NH2-M<ox>DGEEQIEYPLKPIVENAKPTLR-COOH	132	155	3, 4	2	100	Doubtful	0	FALSE
BAA13653.1	virus coat protein OS=Soybean mosaic virus	PNQVDLFNTR	NH2-PNQVDLFNTR-COOH	72	82	2	1	100	Doubtful	0	FALSE
BAA13653.1	virus coat protein OS=Soybean mosaic virus	IILSLDHLL	NH2-IILSLDHLL-COOH	60	69	2	0	83.3333	Not Validated	0	FALSE
BAA13653.1	virus coat protein OS=Soybean mosaic virus	QIMHHFSDAAEAYIEMR	pyro-QIMHHFSDAAEAYIEM<ox>R-COOH	155	172	2, 3	2	100	Doubtful	0	FALSE
BAA13653.1	virus coat protein OS=Soybean mosaic virus	QIMHHFSDAAEAYIEMR	pyro-QIM<ox>HHFSDAAEAYIEM<ox>R-COOH	155	172	2, 3	2	100	Doubtful	0	FALSE
BAA13653.1	virus coat protein OS=Soybean mosaic virus	QVDLFNTR	NH2-QVDLFNTR-COOH	74	82	2	6	100	Doubtful	0	FALSE
BAA13653.1	virus coat protein OS=Soybean mosaic virus	TQFEAWYNA	NH2-TQFEAWYNA-COOH	85	94	2	0	0	Not Validated	0	FALSE
BAA13653.1	virus coat protein OS=Soybean mosaic virus	EAWYNAVK	NH2-EAWYNAVK-COOH	88	96	2	1	100	Doubtful	0	FALSE
BAA13653.1	virus coat protein OS=Soybean mosaic virus	SESPYMPR	NH2-SESPYMPR-COOH	173	181	2	1	100	Doubtful	0	FALSE
BAA13653.1	virus coat protein OS=Soybean mosaic virus	QIMHHFSDAAEAYIEMR	pyro-QIM<ox>HHFSDAAEAYIEMR-COOH	155	172	3	2	100	Doubtful	0	FALSE
BAA13653.1	virus coat protein OS=Soybean mosaic virus	YAFDFYEVTSK	NH2-YAFDFYEVTSK-COOH	195	206	2	29	100	Doubtful	0	FALSE
BAA13653.1	virus coat protein OS=Soybean mosaic virus	AAALSGVNNK	NH2-AAALSGVNNK-COOH	219	229	2	1	100	Doubtful	0	FALSE
BAA13653.1	virus coat protein OS=Soybean mosaic virus	GLDGNISTNSENTER	NH2-GLDGNISTNSENTER-COOH	231	246	2	0	83.3333	Not Validated	0	FALSE
BAA13653.1	virus coat protein OS=Soybean mosaic virus	QIMHHFSDAAEAYIEMR	NH2-QIMHHFSDAAEAYIEMR-COOH	155	172	2, 3, 4	12	100	Doubtful	0	FALSE
BAA13653.1	virus coat protein OS=Soybean mosaic virus	MNLPMVEGK	NH2-M<ox>NLPMVEGK-COOH	51	60	2	1	100	Doubtful	0	FALSE
BAA13653.1	virus coat protein OS=Soybean mosaic virus	MNLPMVEGK	NH2-MNLPM<ox>VEGK-COOH	51	60	2	7	100	Doubtful	0	FALSE
BAA13653.1	virus coat protein OS=Soybean mosaic virus	ISTNSENTER	NH2-ISTNSENTER-COOH	236	246	2	1	100	Doubtful	0	FALSE
BAA13653.1	virus coat protein OS=Soybean mosaic virus	QIMHHFSDAAEAYIEMR	NH2-QIM<ox>HHFSDAAEAYIEMR-COOH	155	172	3, 4	0	50	Not Validated	0	FALSE
BAA13653.1	virus coat protein OS=Soybean mosaic virus	EAIAQMKAAALSGVNNK	NH2-EAIAQMKAAALSGVNNK-COOH	212	229	3	1	100	Doubtful	0	FALSE
BAA13653.1	virus coat protein OS=Soybean mosaic virus	DVNQNMHTLL	NH2-DVNQNMHTLL-COOH	250	260	2	1	66.6667	Not Validated	0	FALSE
BAA13653.1	virus coat protein OS=Soybean mosaic virus	FSDAAEAYIEMR	NH2-FSDAAEAYIEMR-COOH	160	172	2	1	100	Doubtful	0	FALSE
BAA13653.1	virus coat protein OS=Soybean mosaic virus	HFSDAAEAYIEMR	NH2-HFSDAAEAYIEM<ox>R-COOH	159	172	3	1	100	Doubtful	0	FALSE
BAA13653.1	virus coat protein OS=Soybean mosaic virus	SESPYMPR	NH2-SESPYM<ox>PR-COOH	173	181	2	1	100	Doubtful	0	FALSE
BAA13653.1	virus coat protein OS=Soybean mosaic virus	TQFEAWYNAVK	NH2-TQFEAWYNAVK-COOH	85	96	2, 3	26	100	Doubtful	0	FALSE
BAA13653.1	virus coat protein OS=Soybean mosaic virus	NSESPYMPR	NH2-NSESPYM<ox>PR-COOH	172	181	2	3	100	Doubtful	0	FALSE
BAA13653.1	virus coat protein OS=Soybean mosaic virus	DVNQNMHTL	NH2-DVNQNMHTL-COOH	250	259	2	1	100	Doubtful	0	FALSE
BAA13653.1	virus coat protein OS=Soybean mosaic virus	KMNLPMVEGK	NH2-KMNLPMVEGK-COOH	50	60	2	1	100	Doubtful	0	FALSE
BAA13653.1	virus coat protein OS=Soybean mosaic virus	SDAAEAYIEMR	NH2-SDAAEAYIEM<ox>R-COOH	161	172	2	1	100	Doubtful	0	FALSE
BAA13653.1	virus coat protein OS=Soybean mosaic virus	HHFSDAAEAYIEMR	NH2-HHFSDAAEAYIEM<ox>R-COOH	158	172	3	1	100	Doubtful	0	FALSE
BAA13653.1	virus coat protein OS=Soybean mosaic virus	FSDAAEAYIEMR	NH2-FSDAAEAYIEM<ox>R-COOH	160	172	2	1	100	Doubtful	0	FALSE
BAA13653.1	virus coat protein OS=Soybean mosaic virus	NLPMVEGK	NH2-NLPM<ox>VEGK-COOH	52	60	2	0	33.3333	Not Validated	0	FALSE
BAA13653.1	virus coat protein OS=Soybean mosaic virus	KMNLPMVEGK	NH2-KM<ox>NLPMVEGK-COOH	50	60	2	1	100	Doubtful	0	FALSE
BAA13653.1	virus coat protein OS=Soybean mosaic virus	KMNLPMVEGK	NH2-KMNLPM<ox>VEGK-COOH	50	60	2	1	100	Doubtful	0	FALSE
BAA13653.1	virus coat protein OS=Soybean mosaic virus	LFGLDGNISTNSENTER	NH2-LFGLDGNISTNSENTER-COOH	229	246	2, 3	29	100	Doubtful	0	FALSE
BAA13653.1	virus coat protein OS=Soybean mosaic virus	QVDLFNTR	pyro-QVDLFNTR-COOH	74	82	2	1	100	Doubtful	0	FALSE
BAA13653.1	virus coat protein OS=Soybean mosaic virus	QIMHHFSDAAEAYIEMR	NH2-QIM<ox>HHFSDAAEAYIEM<ox>R-COOH	155	172	3, 4	6	100	Doubtful	0	FALSE
BAA13653.1	virus coat protein OS=Soybean mosaic virus	IILSLDHLLEYK	NH2-IILSLDHLLEYK-COOH	60	72	3	1	100	Doubtful	0	FALSE
BAA13653.1	virus coat protein OS=Soybean mosaic virus	MDGEEQIEYPLKPIVENAKPTLR	NH2-MDGEEQIEYPLKPIVENAKPTLR-COOH	132	155	3, 4	2	100	Doubtful	0	FALSE
BAA13653.1	virus coat protein OS=Soybean mosaic virus	HFSDAAEAYIEMR	NH2-HFSDAAEAYIEMR-COOH	159	172	2, 3	2	100	Doubtful	0	FALSE
BAA13653.1	virus coat protein OS=Soybean mosaic virus	KMNLPMVEGK	NH2-KM<ox>NLPM<ox>VEGK-COOH	50	60	2	1	100	Doubtful	0	FALSE
BAA13653.1	virus coat protein OS=Soybean mosaic virus	PIVENAKPTLR	NH2-PIVENAKPTLR-COOH	144	155	2, 3	1	100	Doubtful	0	FALSE
BAA13653.1	virus coat protein OS=Soybean mosaic virus	MNLPMVEGK	NH2-MNLPMVEGK-COOH	51	60	2	15	100	Doubtful	0	FALSE
BAA13653.1	virus coat protein OS=Soybean mosaic virus	IILSLDHLLEYKPN	NH2-IILSLDHLLEYKPN-COOH	60	74	2, 3	5	100	Doubtful	0	FALSE
BAA13653.1	virus coat protein OS=Soybean mosaic virus	TQFEAWYN	NH2-TQFEAWYN-COOH	85	93	2	2	100	Doubtful	0	FALSE
BAA13653.1	virus coat protein OS=Soybean mosaic virus	MNLPMVEGK	NH2-M<ox>NLPM<ox>VEGK-COOH	51	60	2	3	100	Doubtful	0	FALSE
BAA13653.1	virus coat protein OS=Soybean mosaic virus	QIMHHFSDAAEAYIEMR	NH2-QIMHHFSDAAEAYIEM<ox>R-COOH	155	172	2, 3, 4	14	100	Doubtful	0	FALSE

## Sheet: Band iii
Protein	Protein Description	Peptide Proteins Description(s)	Sequence	Peptide Start	Peptide End	Fixed Modification	Variable Modification	Confidence	Validation	Decoy	Starred
shared peptide	shared peptide	Uncharacterized protein (I1M5F6_SOYBN); Uncharacterized protein (I1MCW1_SOYBN); Uncharacterized protein (K7KRS4_SOYBN); Uncharacterized protein (K7KU09_SOYBN)	YIDPTYMIR	371; 371; 371; 372	380; 380; 380; 381			100	Doubtful	0	FALSE
P27066	Ribulose bisphosphate carboxylase large chain (RBL_SOYBN)		GHYLNATAGTCEEMMK	237	253	Carbamidomethylation of C (11)	Oxidation of M (15)	100	Doubtful	0	FALSE
P27066	Ribulose bisphosphate carboxylase large chain (RBL_SOYBN)		VALEACVQAR	422	432	Carbamidomethylation of C (6)		100	Doubtful	0	FALSE
P27066	Ribulose bisphosphate carboxylase large chain (RBL_SOYBN)		DDENVNSQPFMR	202	214		Oxidation of M (11)	100	Doubtful	0	FALSE
P27066	Ribulose bisphosphate carboxylase large chain (RBL_SOYBN)		GGLDFTKDDENVNSQPFMR	195	214		Oxidation of M (18)	100	Doubtful	0	FALSE
P27066	Ribulose bisphosphate carboxylase large chain (RBL_SOYBN)		GGLDFTKDDENVNSQPFMR	195	214			100	Doubtful	0	FALSE
P27066	Ribulose bisphosphate carboxylase large chain (RBL_SOYBN)		DTDILAAFR	33	42			100	Doubtful	0	FALSE
shared peptide	shared peptide	Uncharacterized protein (I1KJS5_SOYBN); Uncharacterized protein (K7KRS4_SOYBN); Uncharacterized protein (K7KU09_SOYBN)	NTITLTPK	180; 140; 141	188; 148; 149			100	Doubtful	0	FALSE
I1KJS5	Uncharacterized protein (I1KJS5_SOYBN)		GINQVYIIGGDGTQK	220	235			100	Doubtful	0	FALSE
P27066	Ribulose bisphosphate carboxylase large chain (RBL_SOYBN)		YGRPLLGC	165	173	Carbamidomethylation of C (8)		100	Doubtful	0	FALSE
K7KRS4	Uncharacterized protein (K7KRS4_SOYBN)		QTYIPFYR	418	426			100	Doubtful	0	FALSE
shared peptide	shared peptide	Uncharacterized protein (K7KRS4_SOYBN); Uncharacterized protein (K7KU09_SOYBN)	GINQVYIIGGDGTQR	180; 181	195; 196			66.6667	Not Validated	0	FALSE
P27066	Ribulose bisphosphate carboxylase large chain (RBL_SOYBN)		WSPELAAACEVWK	451	464	Carbamidomethylation of C (9)		100	Doubtful	0	FALSE
I1KJS5	Uncharacterized protein (I1KJS5_SOYBN)		GASAIFEEVR	235	245			100	Doubtful	0	FALSE
P27066	Ribulose bisphosphate carboxylase large chain (RBL_SOYBN)		EITLGFVDLLR	340	351			100	Doubtful	0	FALSE
shared peptide	shared peptide	Uncharacterized protein (I1KJS5_SOYBN); Uncharacterized protein (K7KRS4_SOYBN); Uncharacterized protein (K7KU09_SOYBN)	SFGFDTAVEEAQR	269; 229; 230	282; 242; 243			100	Doubtful	0	FALSE
P27066	Ribulose bisphosphate carboxylase large chain (RBL_SOYBN)		FEFEAMDTL	467	476		Oxidation of M (6)	100	Doubtful	0	FALSE
P27066	Ribulose bisphosphate carboxylase large chain (RBL_SOYBN)		TSIVGNVFGFK	118	129			100	Doubtful	0	FALSE
P27066	Ribulose bisphosphate carboxylase large chain (RBL_SOYBN)		FLFCAEAIFK	218	228	Carbamidomethylation of C (4)		100	Doubtful	0	FALSE
P27066	Ribulose bisphosphate carboxylase large chain (RBL_SOYBN)		TFQGPPHGIQVER	147	160			100	Doubtful	0	FALSE
I1KJS5	Uncharacterized protein (I1KJS5_SOYBN)		VLGINGGYR	166	175			100	Doubtful	0	FALSE
P27066	Ribulose bisphosphate carboxylase large chain (RBL_SOYBN)		LTYYTPDYETK	22	33			100	Doubtful	0	FALSE
shared peptide	shared peptide	Uncharacterized protein (I1KJS5_SOYBN); Uncharacterized protein (I1M5F6_SOYBN); Uncharacterized protein (I1MCW1_SOYBN); Uncharacterized protein (K7KRS4_SOYBN); Uncharacterized protein (K7KU09_SOYBN)	TIDNDIPVIDK	258; 218; 218; 218; 219	269; 229; 229; 229; 230			100	Doubtful	0	FALSE
I1KJS5	Uncharacterized protein (I1KJS5_SOYBN)		QYFVHVDDSVPQK	91	104			100	Doubtful	0	FALSE
P27066	Ribulose bisphosphate carboxylase large chain (RBL_SOYBN)		LSGGDHVHAGTVVGK	320	335			100	Doubtful	0	FALSE
P27066	Ribulose bisphosphate carboxylase large chain (RBL_SOYBN)		GHYLNATAGTCEEMMK	237	253	Carbamidomethylation of C (11)		100	Doubtful	0	FALSE
Catalase (B0M1A4_SOYBN)		Unrelated Proteins	FPIPPAICSGR	406; 406	417; 417	Carbamidomethylation of C (8)		100	Doubtful	0	FALSE
Catalase (B0M1A4_SOYBN)	Catalase-3 (CATA3_SOYBN); Catalase-1/2 (CATA1_SOYBN)	Unrelated Proteins	GPILLEDYHLVEK	38; 38; 38; 38	51; 51; 51; 51			100	Doubtful	0	FALSE
Catalase (B0M1A4_SOYBN)	Catalase-3 (CATA3_SOYBN); Catalase-1/2 (CATA1_SOYBN)	Unrelated Proteins	DEEVNYFPSR	387; 387; 387; 387	397; 397; 397; 397			100	Doubtful	0	FALSE
Catalase (B0M1A4_SOYBN)	Catalase-1/2 (CATA1_SOYBN)	Unrelated Proteins	LGPNYLQLPANAPK	356; 356; 356	370; 370; 370		Oxidation of M (11)	100	Doubtful	0	FALSE
Catalase (B0M1A4_SOYBN)		Unrelated Proteins	APGVQTPVIVR	92; 92	105		Oxidation of M (6)	100	Doubtful	0	FALSE

## Sheet: Band iv
Protein	Other Protein(s)	Peptide Protein(s)	Protein Description	Other Protein Description(s)	Peptide Proteins Description(s)	Protein Inference	Sequence	Sequence Tagged	Peptide Start	Peptide End	Confidence	Validation	Decoy	Starred
AAO11678.1			cylindrical inclusion protein OS=Soybean mosaic virus			Single Protein	AQLLEFDCNK	NH2-AQLLEFDC<cmm>NK-COOH	604	614	100	Doubtful	0	FALSE
AAO11678.1			cylindrical inclusion protein OS=Soybean mosaic virus			Single Protein	LYEMLWDTVCK	NH2-LYEM<ox>LWDTVC<cmm>K-COOH	502	513	100	Doubtful	0	FALSE
AAO11678.1			cylindrical inclusion protein OS=Soybean mosaic virus			Single Protein	VLLLEPTRPLAENVSK	NH2-VLLLEPTRPLAENVSK-COOH	105	121	33.3333	Not Validated	0	FALSE
AAO11678.1			cylindrical inclusion protein OS=Soybean mosaic virus			Single Protein	IANLVATSSHTEFLIR	NH2-IANLVATSSHTEFLIR-COOH	69	85	100	Doubtful	0	FALSE
AAO11678.1			cylindrical inclusion protein OS=Soybean mosaic virus			Single Protein	ESSSVSFDVK	NH2-ESSSVSFDVK-COOH	25	35	100	Doubtful	0	FALSE
AAO11678.1			cylindrical inclusion protein OS=Soybean mosaic virus			Single Protein	ECEFTTQHPVK	NH2-EC<cmm>EFTTQHPVK-COOH	210	221	100	Doubtful	0	FALSE
AAO11678.1			cylindrical inclusion protein OS=Soybean mosaic virus			Single Protein	NDAGFGSVK	NH2-NDAGFGSVK-COOH	515	524	100	Doubtful	0	FALSE
AAO11678.1			cylindrical inclusion protein OS=Soybean mosaic virus			Single Protein	VASYNEVDQLSR	NH2-VASYNEVDQLSR-COOH	255	267	100	Doubtful	0	FALSE
AAO11678.1			cylindrical inclusion protein OS=Soybean mosaic virus			Single Protein	VVATLDTDNR	NH2-VVATLDTDNR-COOH	326	336	100	Doubtful	0	FALSE
AAO11678.1			cylindrical inclusion protein OS=Soybean mosaic virus			Single Protein	QSVSYGER	NH2-QSVSYGER-COOH	342	350	100	Doubtful	0	FALSE
AAO11678.1			cylindrical inclusion protein OS=Soybean mosaic virus			Single Protein	LYEMLWDTVCK	NH2-LYEMLWDTVC<cmm>K-COOH	502	513	100	Doubtful	0	FALSE
AAO11678.1			cylindrical inclusion protein OS=Soybean mosaic virus			Single Protein	QLSFEPFYHNVTLR	NH2-QLSFEPFYHNVTLR-COOH	121	135	100	Doubtful	0	FALSE
AAO11678.1			cylindrical inclusion protein OS=Soybean mosaic virus			Single Protein	CKPGFALR	pyro-CKPGFALR-COOH	359	367	100	Doubtful	0	FALSE
AAO11678.1			cylindrical inclusion protein OS=Soybean mosaic virus			Single Protein	IPFYVHGIPDK	NH2-IPFYVHGIPDK-COOH	491	502	100	Doubtful	0	FALSE
AAO11678.1			cylindrical inclusion protein OS=Soybean mosaic virus			Single Protein	ISYTLSTDPTAIPR	NH2-ISYTLSTDPTAIPR-COOH	530	544	100	Doubtful	0	FALSE
AAO11678.1			cylindrical inclusion protein OS=Soybean mosaic virus			Single Protein	STGEFLEFTR	NH2-STGEFLEFTR-COOH	54	64	100	Doubtful	0	FALSE
AAO11678.1			cylindrical inclusion protein OS=Soybean mosaic virus			Single Protein	IANLVATSSHTEF	NH2-IANLVATSSHTEF-COOH	69	82	33.3333	Not Validated	0	FALSE
AAO11678.1			cylindrical inclusion protein OS=Soybean mosaic virus			Single Protein	DYTQHNIAVLQQAK	NH2-DYTQHNIAVLQQAK-COOH	590	604	100	Doubtful	0	FALSE
AAO11678.1			cylindrical inclusion protein OS=Soybean mosaic virus			Single Protein	LTIDFDLETNK	NH2-LTIDFDLETNK-COOH	14	25	100	Doubtful	0	FALSE
AAO11678.1			cylindrical inclusion protein OS=Soybean mosaic virus			Single Protein	VLLLEPTR	NH2-VLLLEPTR-COOH	105	113	100	Doubtful	0	FALSE
P27066			Ribulose bisphosphate carboxylase large chain (RBL_SOYBN)			Single Protein	VALEACVQAR	NH2-VALEAC<cmm>VQAR-COOH	422	432	100	Doubtful	0	FALSE
P27066			Ribulose bisphosphate carboxylase large chain (RBL_SOYBN)			Single Protein	WSPELAAACEVWK	NH2-WSPELAAAC<cmm>EVWK-COOH	451	464	100	Doubtful	0	FALSE
P27066			Ribulose bisphosphate carboxylase large chain (RBL_SOYBN)			Single Protein	EITLGFVDLLR	NH2-EITLGFVDLLR-COOH	340	351	100	Doubtful	0	FALSE
P27066			Ribulose bisphosphate carboxylase large chain (RBL_SOYBN)			Single Protein	TFQGPPHGIQVER	NH2-TFQGPPHGIQVER-COOH	147	160	100	Doubtful	0	FALSE
P27066			Ribulose bisphosphate carboxylase large chain (RBL_SOYBN)			Single Protein	PLLGCTIKPK	NH2-PLLGC<cmm>TIKPK-COOH	168	178	100	Doubtful	0	FALSE
P27066			Ribulose bisphosphate carboxylase large chain (RBL_SOYBN)			Single Protein	LTYYTPDYETK	NH2-LTYYTPDYETK-COOH	22	33	100	Doubtful	0	FALSE
shared peptide		I1M5F6; I1MCW1; K7KRS4; K7KU09	shared peptide		Uncharacterized protein (I1M5F6_SOYBN); Uncharacterized protein (I1MCW1_SOYBN); Uncharacterized protein (K7KRS4_SOYBN); Uncharacterized protein (K7KU09_SOYBN)	Related Proteins	YIDPTYMIR	NH2-YIDPTYMIR-COOH	371; 371; 371; 372	380; 380; 380; 381	100	Doubtful	0	FALSE
shared peptide		I1KJS5; K7KRS4; K7KU09	shared peptide		Uncharacterized protein (I1KJS5_SOYBN); Uncharacterized protein (K7KRS4_SOYBN); Uncharacterized protein (K7KU09_SOYBN)	Related Proteins	NTITLTPK	NH2-NTITLTPK-COOH	180; 140; 141	188; 148; 149	100	Doubtful	0	FALSE
shared peptide		I1KJS5; K7KRS4; K7KU09	shared peptide		Uncharacterized protein (I1KJS5_SOYBN); Uncharacterized protein (K7KRS4_SOYBN); Uncharacterized protein (K7KU09_SOYBN)	Related Proteins	SFGFDTAVEEAQR	NH2-SFGFDTAVEEAQR-COOH	269; 229; 230	282; 242; 243	100	Doubtful	0	FALSE
shared peptide		I1M5F6; I1MCW1; K7KRS4; K7KU09	shared peptide		Uncharacterized protein (I1M5F6_SOYBN); Uncharacterized protein (I1MCW1_SOYBN); Uncharacterized protein (K7KRS4_SOYBN); Uncharacterized protein (K7KU09_SOYBN)	Related Proteins	YIDPTYMIR	NH2-YIDPTYM<ox>IR-COOH	371; 371; 371; 372	380; 380; 380; 381	100	Doubtful	0	FALSE
shared peptide		I1KJS5; I1M5F6; I1MCW1; K7KRS4; K7KU09	shared peptide		Uncharacterized protein (I1KJS5_SOYBN); Uncharacterized protein (I1M5F6_SOYBN); Uncharacterized protein (I1MCW1_SOYBN); Uncharacterized protein (K7KRS4_SOYBN); Uncharacterized protein (K7KU09_SOYBN)	Related Proteins	TIDNDIPVIDK	NH2-TIDNDIPVIDK-COOH	258; 218; 218; 218; 219	269; 229; 229; 229; 230	50	Not Validated	0	FALSE
I1KJS5			Uncharacterized protein (I1KJS5_SOYBN)			Single Protein	GINQVYIIGGDGTQK	NH2-GINQVYIIGGDGTQK-COOH	220	235	100	Doubtful	0	FALSE
I1KJS5			Uncharacterized protein (I1KJS5_SOYBN)			Single Protein	GASAIFEEVR	NH2-GASAIFEEVR-COOH	235	245	100	Doubtful	0	FALSE
I1KJS5			Uncharacterized protein (I1KJS5_SOYBN)			Single Protein	AINAAHVEAESVENGIGVVK	NH2-AINAAHVEAESVENGIGVVK-COOH	282	302	100	Doubtful	0	FALSE
K7KRS4			Uncharacterized protein (K7KRS4_SOYBN)			Single Protein	QTYIPFYR	NH2-QTYIPFYR-COOH	418	426	100	Doubtful	0	FALSE
K7KU09			Uncharacterized protein (K7KU09_SOYBN)			Single Protein	AINAAHVEAESIENGIGVVK	NH2-AINAAHVEAESIENGIGVVK-COOH	243	263	100	Doubtful	0	FALSE
K7KU09			Uncharacterized protein (K7KU09_SOYBN)			Single Protein	LLSSTNQPSFLSPK	NH2-LLSSTNQPSFLSPK-COOH	444	458	100	Doubtful	0	FALSE
K7KU09			Uncharacterized protein (K7KU09_SOYBN)			Single Protein	GGLFEFIEK	NH2-GGLFEFIEK-COOH	298	307	33.3333	Not Validated	0	FALSE
K7KU09			Uncharacterized protein (K7KU09_SOYBN)			Single Protein	VLGIDGGYR	NH2-VLGIDGGYR-COOH	127	136	100	Doubtful	0	FALSE
K7KU09			Uncharacterized protein (K7KU09_SOYBN)			Single Protein	GATVIYEEVR	NH2-GATVIYEEVR-COOH	196	206	100	Doubtful	0	FALSE

## Sheet: Band v
Protein	Peptide Protein(s)	Protein Description	Peptide Proteins Description(s)	Sequence	Peptide Start	Peptide End	Fixed Modification	Variable Modification	Confidence	Validation	Decoy	Starred
AAO11678.1		cylindrical inclusion protein OS=Soybean mosaic virus		QFVGQWVTVK	465	475			100	Doubtful	0	FALSE
AAO11678.1		cylindrical inclusion protein OS=Soybean mosaic virus		YDGSMHPEIHR	433	444			100	Doubtful	0	FALSE
AAO11678.1		cylindrical inclusion protein OS=Soybean mosaic virus		TMQMGNVEIATTGTEGK	282	299			100	Doubtful	0	FALSE
AAO11678.1		cylindrical inclusion protein OS=Soybean mosaic virus		SLDEIQNIDEDKK	1	14			100	Doubtful	0	FALSE
AAO11678.1		cylindrical inclusion protein OS=Soybean mosaic virus		AQLLEFDCNK	604	614	Carbamidomethylation of C (8)		100	Doubtful	0	FALSE
AAO11678.1		cylindrical inclusion protein OS=Soybean mosaic virus		QLSFEPFYHNVTLR	121	135			100	Doubtful	0	FALSE
AAO11678.1		cylindrical inclusion protein OS=Soybean mosaic virus		CKPGFALR	359	367	Carbamidomethylation of C (1)	Pyrolidone from carbamidomethylated C (1)	100	Doubtful	0	FALSE
AAO11678.1		cylindrical inclusion protein OS=Soybean mosaic virus		LYEMLWDTVCK	502	513	Carbamidomethylation of C (10)	Oxidation of M (4)	100	Doubtful	0	FALSE
AAO11678.1		cylindrical inclusion protein OS=Soybean mosaic virus		SLDEIQNIDEDK	1	13			100	Doubtful	0	FALSE
AAO11678.1		cylindrical inclusion protein OS=Soybean mosaic virus		VLLLEPTRPLAENVSK	105	121			100	Doubtful	0	FALSE
AAO11678.1		cylindrical inclusion protein OS=Soybean mosaic virus		ESEMLLTK	452	460			100	Doubtful	0	FALSE
AAO11678.1		cylindrical inclusion protein OS=Soybean mosaic virus		IPFYVHGIPDK	491	502			100	Doubtful	0	FALSE
AAO11678.1		cylindrical inclusion protein OS=Soybean mosaic virus		SHFDTIGSAVTGY	560	573			100	Doubtful	0	FALSE
AAO11678.1		cylindrical inclusion protein OS=Soybean mosaic virus		IANLVATSSHTEFLIR	69	85			100	Doubtful	0	FALSE
AAO11678.1		cylindrical inclusion protein OS=Soybean mosaic virus		GLPVTTQSVSTNILSR	393	409			100	Doubtful	0	FALSE
AAO11678.1		cylindrical inclusion protein OS=Soybean mosaic virus		ECEFTTQHPVK	210	221	Carbamidomethylation of C (2)		100	Doubtful	0	FALSE
AAO11678.1		cylindrical inclusion protein OS=Soybean mosaic virus		ISYTLSTDPTAIPR	530	544			100	Doubtful	0	FALSE
AAO11678.1		cylindrical inclusion protein OS=Soybean mosaic virus		STGEFLEFTR	54	64			100	Doubtful	0	FALSE
AAO11678.1		cylindrical inclusion protein OS=Soybean mosaic virus		SLAGIADGFR	575	585			100	Doubtful	0	FALSE
AAO11678.1		cylindrical inclusion protein OS=Soybean mosaic virus		YDGSMHPEIHR	433	444		Oxidation of M (5)	100	Doubtful	0	FALSE
AAO11678.1		cylindrical inclusion protein OS=Soybean mosaic virus		QGIHLNCPEK	479	489	Carbamidomethylation of C (7)	Pyrolidone from Q (1)	100	Doubtful	0	FALSE
AAO11678.1		cylindrical inclusion protein OS=Soybean mosaic virus		NDAGFGSVK	515	524			100	Doubtful	0	FALSE
AAO11678.1		cylindrical inclusion protein OS=Soybean mosaic virus		VASYNEVDQLSR	255	267			100	Doubtful	0	FALSE
AAO11678.1		cylindrical inclusion protein OS=Soybean mosaic virus		TMQMGNVEIATTGTEGK	282	299		Oxidation of M (4)	100	Doubtful	0	FALSE
AAO11678.1		cylindrical inclusion protein OS=Soybean mosaic virus		DYTQHNIAVLQQAK	590	604			100	Doubtful	0	FALSE
AAO11678.1		cylindrical inclusion protein OS=Soybean mosaic virus		VVATLDTDNR	326	336			100	Doubtful	0	FALSE
AAO11678.1		cylindrical inclusion protein OS=Soybean mosaic virus		TMQMGNVEIATTGTEGK	282	299		Oxidation of M (2, 4)	100	Doubtful	0	FALSE
AAO11678.1		cylindrical inclusion protein OS=Soybean mosaic virus		SHFDTIGSAVTGYSF	560	575			100	Doubtful	0	FALSE
AAO11678.1		cylindrical inclusion protein OS=Soybean mosaic virus		ESEMLLTK	452	460		Oxidation of M (4)	100	Doubtful	0	FALSE
AAO11678.1		cylindrical inclusion protein OS=Soybean mosaic virus		SFSLAGIADGFR	573	585			100	Doubtful	0	FALSE
AAO11678.1		cylindrical inclusion protein OS=Soybean mosaic virus		LTIDFDLETNK	14	25			100	Doubtful	0	FALSE
AAO11678.1		cylindrical inclusion protein OS=Soybean mosaic virus		AYGLPVTTQSVSTNILSR	391	409			35.7143	Not Validated	0	FALSE
AAO11678.1		cylindrical inclusion protein OS=Soybean mosaic virus		QSVSYGER	342	350			100	Doubtful	0	FALSE
AAO11678.1		cylindrical inclusion protein OS=Soybean mosaic virus		VLLLEPTR	105	113			100	Doubtful	0	FALSE
O48927_REVERSED		Dynamin-related protein 5A (SDL5A_SOYBN)		VTLPNAMESSLK	8	20		Phosphorylation of T (2)	35.7143	Not Validated	1	FALSE
Q39828	Q39821	Dynamin-related protein 5A (SDL5A_SOYBN)	Dynamin-related protein 12A (SDLCA_SOYBN)	VAVEGQPDSIVK	149; 149	161; 161			100	Doubtful	0	FALSE
Q39828	Q39821	Dynamin-related protein 5A (SDL5A_SOYBN)	Dynamin-related protein 12A (SDLCA_SOYBN)	LSSLLNEDPAIMER	572; 572	586; 586		Oxidation of M (12)	100	Doubtful	0	FALSE
Q39828	Q39821	Dynamin-related protein 5A (SDL5A_SOYBN)	Dynamin-related protein 12A (SDLCA_SOYBN)	LITEADGYQPHLIAPEQGYR	389; 389	409; 409			100	Doubtful	0	FALSE
Q39828		Dynamin-related protein 5A (SDL5A_SOYBN)		VEVGAAAVDSLER	455	468			100	Doubtful	0	FALSE
Q39828	Q39821	Dynamin-related protein 5A (SDL5A_SOYBN)	Dynamin-related protein 12A (SDLCA_SOYBN)	IPGIQSLINK	299; 299	309; 309			100	Doubtful	0	FALSE
Q39828	Q39821	Dynamin-related protein 5A (SDL5A_SOYBN)	Dynamin-related protein 12A (SDLCA_SOYBN)	FTDFVAVR	97; 97	105; 105			100	Doubtful	0	FALSE
Q39828	Q39821	Polyubiquitin (UBIQP_SOYBN)	Dynamin-related protein 12A (SDLCA_SOYBN)	SSVLESVVGK	48; 48	58; 58			100	Doubtful	0	FALSE
Q39828	Q39821	Probable monogalactosyldiacylglycerol synthase, chloroplastic (MGDG_SOYBN)-REVERSED	Dynamin-related protein 12A (SDLCA_SOYBN)	TIAELEAELTR	309; 309	320; 320			100	Doubtful	0	FALSE
